# Supplementary material for: The care needs of persons with oropharyngeal dysphagia and their informal caregivers: A scoping review
Source: PLoS One. 2021 Sep 23;16(9):e0257683. doi: 10.1371/journal.pone.0257683 (PMC8460009; doi:10.1371/journal.pone.0257683)
Supplement: S2 Table — (XLSX) [file pone.0257683.s003.xlsx]

## Sheet: Critical appraisal
S3 Table. Critical appraisal.
Authors	Year	Title	Adapted from JBI Critical Appraisal Checklist for Qualitative Research http://joannabriggs.org/research/critical-appraisal-tools.html
			1. Is there congruity between the stated philosophical perspective and the research methodology? _x000B_	2. Is there congruity between the research methodology and the research question or objectives? _x000B_	3. Is there congruity between the research methodology and the methods used to collect data?	4. Is there congruity between the research methodology and the representation and analysis of data? _x000B_	5. Is there congruity between the research methodology and the interpretation of results?	6. Is there a statement locating the researcher culturally or theoretically?	7. Is the influence of the researcher on the research, and vice- versa, addressed?	8. Are participants, and their voices, adequately represented?	9. Is the research ethical according to current criteria or, for recent studies, and is there evidence of ethical approval by an appropriate body?	10. Do the conclusions drawn in the research report flow from the analysis, or interpretation, of the data?	Overall appraisal
Brockbank S, Miller N, Owen S, Patterson JM	2015	Pretreatment Information on Dysphagia: Exploring the Views of Head and Neck Cancer Patients	N/A	Yes	Yes	N/A	Yes	No	Unclear	No	Yes	Unclear	Seek further info
Clarke G, Fistein E, Holland A, Tobin J, Barclay S, Barclay S	2018	Planning for an uncertain future in progressive neurological disease: a qualitative study of patient and family decision-making with a focus on eating and drinking	N/A	Yes	Yes	Yes	Yes	No	No	Yes	Yes	Yes	Include
Colodny N	2005	Dysphagic Independent Feeders' Justifications for Noncompliance With Recommendations by a Speech-Language Pathologist	N/A	Yes	Yes	Yes	Yes	No	No	Yes	Unclear	Yes	Include
Govender R, Taylor SA, Smith CH, Gardner B	2019	Helping Patients With Head and Neck Cancer Understand Dysphagia: Exploring the Use of Video-Animation	N/A	Yes	Yes	Yes	Yes	No	No	Yes	Yes	Yes	Include
Howard MM, Nissenson PM, Meeks L, Rosario ER	2018	Use of Textured Thin Liquids in Patients With Dysphagia	Yes	Yes	Yes	Yes	Yes	No	No	Yes	Yes	Yes	Include
Howells SR; Cornwell PL; Ward EC; Kuipers P	2020	Client perspectives on living with dysphagia in the community	Yes	Yes	Yes	Yes	Yes	Yes	No	Yes	Yes	Yes	Include
Howells SR; Cornwell PL; Ward EC; Kuipers P	2020	Living with Dysphagia in the Community: Caregivers “do whatever it takes.”	Yes	Yes	Yes	Yes	Yes	Yes	No	Yes	Yes	Yes	Include
Larsson M, Hedelin B, Athlin E	2007	A supportive nursing care clinic: Conceptions of patients with head and neck cancer	Yes	Yes	Yes	Yes	Yes	Yes	Yes	Unclear	Yes	Yes	Include
Lisiecka D, Kelly H, Jackson J	2020	‘This is your golden time. You enjoy it and you’ve plenty time for crying after’: How dysphagia impacts family caregivers of people with amyotrophic lateral sclerosis – A qualitative study	Yes	Yes	Yes	Yes	Yes	Yes	N/A	Yes	Yes	Yes	Include
McQuestion M, Fitch M, Howell D	2011	The changed meaning of food: Physical, social and emotional loss for patients having received radiation treatment for head and neck cancer	Unclear	Yes	Yes	Yes	Yes	No	No	Yes	Unclear	Yes	Include
Nund RL, Ward EC, Scarinci NA, Cartmill B, Kuipers P, Porceddu SV	2014	Carers' experiences of dysphagia in people treated for head and neck cancer: a qualitative study	Yes	Yes	Yes	Yes	Yes	Yes	No	Yes	Yes	Yes	Include
Nund RL, Ward EC, Scarinci NA, Cartmill B, Kuipers P, Porceddu SV	2014	Survivors' experiences of dysphagia-related services following head and neck cancer: implications for clinical practice	Yes	Yes	Yes	Yes	Yes	Yes	No	Yes	Yes	Yes	Include
Nund RL, Ward EC, Scarinci NA, Cartmill B, Kuipers P, Porceddu SV	2014	The lived experience of dysphagia following non-surgical treatment for head and neck cancer	Yes	Yes	Yes	Yes	Yes	Yes	No	Yes	Yes	Yes	Include
Ottosson S, Laurell G, Olsson C	2013	The experience of food, eating and meals following radiotherapy for head and neck cancer: a qualitative study	N/A	Yes	Yes	Yes	Yes	No	Yes	Yes	Yes	Yes	Include
Stavroulakis T, Baird W, Baxter S, Walsh T, Shaw PJ, Mcdermott C	2014	Factors influencing decision-making in relation to timing of gastrostomy insertion in patients with motor neurone disease	N/A	Yes	Yes	Yes	Yes	No	No	Yes	Yes	Yes	Include
N/A= Not Applicable
