# Supplementary material for: The care needs of persons with oropharyngeal dysphagia and their informal caregivers: A scoping review
Source: PLoS One. 2021 Sep 23;16(9):e0257683. doi: 10.1371/journal.pone.0257683 (PMC8460009; doi:10.1371/journal.pone.0257683)
Supplement: S3 Table — (XLSX) [file pone.0257683.s004.xlsx]

## Sheet: Sheet1
S4 Table. Results of individual sources of evidence.
NUMBER OF NEEDS - Categories - Subcategories
Authors	Year	Title	Physical needs	Taste	Food function	Body integrity	Oral hygiene	Pain	Swallowing skills	Practical needs	Food availability	Meal management	Social needs	Social acceptance	Change in social roles	Social support	Dyad member's well-being	Psychological needs	Emotion- focused coping	Motivation	Awareness	Problem- focused coping	Acceptance	Positive attitude	Hope	Personal growth	Informational needs	More info	Clearer info	Tailored info	Tot needs in each study
Brockbank S, Miller N, Owen S, Patterson JM	2015	Pretreatment Information on Dysphagia: Exploring the Views of Head and Neck Cancer Patients	0	0	0	0	0	0	0	0	0	0	3	0	0	3	0	3	2	0	0	1	0	0	0	0	9	4	3	2	15
Clarke G, Fistein E, Holland A, Tobin J, Barclay S, Barclay S	2018	Planning for an uncertain future in progressive neurological disease: a qualitative study of patient and family decision-making with a focus on eating and drinking	1	0	0	1	0	0	0	0	0	0	0	0	0	0	0	3	1	0	0	2	0	0	0	0	4	4	0	0	8
Colodny N	2005	Dysphagic Independent Feeders' Justifications for Noncompliance With Recommendations by a Speech-Language Pathologist	1	1	0	0	0	0	0	0	0	0	0	0	0	0	0	0	0	0	0	0	0	0	0	0	0	0	0	0	1
Govender R, Taylor SA, Smith CH, Gardner B	2019	Helping Patients With Head and Neck Cancer Understand Dysphagia: Exploring the Use of Video-Animation	0	0	0	0	0	0	0	0	0	0	0	0	0	0	0	1	0	0	0	1	0	0	0	0	7	2	4	1	8
Howard MM, Nissenson PM, Meeks L, Rosario ER	2018	Use of Textured Thin Liquids in Patients With Dysphagia	2	1	1	0	0	0	0	0	0	0	0	0	0	0	0	0	0	0	0	0	0	0	0	0	0	0	0	0	2
Howells SR; Cornwell PL; Ward EC; Kuipers P	2020	Client perspectives on living with dysphagia in the community	2	0	0	0	0	0	2	17	14	3	25	8	6	9	2	9	5	2	1	0	0	0	0	1	10	5	0	5	63
Howells SR; Cornwell PL; Ward EC; Kuipers P	2020	Living with Dysphagia in the Community: Caregivers “do whatever it takes.”	0	0	0	0	0	0	0	14	4	10	17	0	1	8	8	7	2	0	0	1	3	0	1	0	8	3	4	1	46
Larsson M, Hedelin B, Athlin E	2007	A supportive nursing care clinic: Conceptions of patients with head and neck cancer	0	0	0	0	0	0	0	1	0	1	5	0	0	5	0	1	1	0	0	0	0	0	0	0	1	1	0	0	8
Lisiecka D, Kelly H, Jackson J	2020	‘This is your golden time. You enjoy it and you’ve plenty time for crying after’: How dysphagia impacts family caregivers of people with amyotrophic lateral sclerosis – A qualitative study	0	0	0	0	0	0	0	10	3	7	4	1	0	0	3	4	2	0	0	0	1	1	0	0	0	0	0	0	18
McQuestion M, Fitch M, Howell D	2011	The changed meaning of food: Physical, social and emotional loss for patients having received radiation treatment for head and neck cancer	1	0	1	0	0	0	0	2	2	0	1	1	0	0	0	1	0	1	0	0	0	0	0	0	0	0	0	0	5
Nund RL, Ward EC, Scarinci NA, Cartmill B, Kuipers P, Porceddu SV	2014	Carers' experiences of dysphagia in people treated for head and neck cancer: a qualitative study	0	0	0	0	0	0	0	7	1	6	5	2	0	3	0	8	2	0	1	2	2	1	0	0	7	4	3	0	27
Nund RL, Ward EC, Scarinci NA, Cartmill B, Kuipers P, Porceddu SV	2014	Survivors' experiences of dysphagia-related services following head and neck cancer: implications for clinical practice	4	0	2	0	1	1	0	10	0	10	6	1	0	5	0	5	1	0	1	0	2	0	1	0	3	1	0	2	28
Nund RL, Ward EC, Scarinci NA, Cartmill B, Kuipers P, Porceddu SV	2014	The lived experience of dysphagia following non-surgical treatment for head and neck cancer	0	0	0	0	0	0	0	1	1	0	8	2	4	0	2	9	6	3	0	0	0	0	0	0	0	0	0	0	18
Ottosson S, Laurell G, Olsson C	2013	The experience of food, eating and meals following radiotherapy for head and neck cancer: a qualitative study	2	1	0	0	0	1	0	3	3	0	0	0	0	0	0	3	0	0	0	0	2	0	1	0	2	2	0	0	10
Stavroulakis T, Baird W, Baxter S, Walsh T, Shaw PJ, Mcdermott C	2014	Factors influencing decision-making in relation to timing of gastrostomy insertion in patients with motor neurone disease	0	0	0	0	0	0	0	2	1	1	3	0	0	0	3	0	0	0	0	0	0	0	0	0	4	3	1	0	9
		Tot needs for each category	13	3	4	1	1	2	2	67	29	38	77	15	11	33	18	54	22	6	3	7	10	2	3	1	55	29	15	11	266
		%	4.88722	1.12782	1.50376	0.37594	0.37594	0.75188	0.75188	25.188	10.9023	14.2857	28.9474	5.6391	4.13534	12.406	6.76692	20.3008	8.27068	2.25564	1.12782	2.63158	3.7594	0.75188	1.12782	0.37594	20.6767	10.9023	5.6391	4.13534	100
NEEDS PRESENCE (0=No; 1=Yes) - Categories - Subcategories
Authors	Year	Title	Physical needs	Taste	Food function	Body integrity	Oral hygiene	Pain	Swallowing skills	Practical needs	Food availability	Meal management	Social needs	Social acceptance	Change in social roles	Social support	Dyad member well-being	Psychological needs	Emotion- focused coping	Motivation	Awareness	Problem- focused coping	Acceptance	Positive attitude	Hope	Personal growth	Informational needs	More info	Clearer info	Tailored info
Brockbank S, Miller N, Owen S, Patterson JM	2015	Pretreatment Information on Dysphagia: Exploring the Views of Head and Neck Cancer Patients	0	0	0	0	0	0	0	0	0	0	1	0	0	1	0	1	1	0	0	1	0	0	0	0	1	1	1	1
Clarke G, Fistein E, Holland A, Tobin J, Barclay S, Barclay S	2018	Planning for an uncertain future in progressive neurological disease: a qualitative study of patient and family decision-making with a focus on eating and drinking	1	0	0	1	0	0	0	0	0	0	0	0	0	0	0	1	1	0	0	1	0	0	0	0	1	1	0	0
Colodny N	2005	Dysphagic Independent Feeders' Justifications for Noncompliance With Recommendations by a Speech-Language Pathologist	1	1	0	0	0	0	0	0	0	0	0	0	0	0	0	0	0	0	0	0	0	0	0	0	0	0	0	0
Govender R, Taylor SA, Smith CH, Gardner B	2019	Helping Patients With Head and Neck Cancer Understand Dysphagia: Exploring the Use of Video-Animation	0	0	0	0	0	0	0	0	0	0	0	0	0	0	0	1	0	0	0	1	0	0	0	0	1	1	1	1
Howard MM, Nissenson PM, Meeks L, Rosario ER	2018	Use of Textured Thin Liquids in Patients With Dysphagia	1	1	1	0	0	0	0	0	0	0	0	0	0	0	0	0	0	0	0	0	0	0	0	0	0	0	0	0
Howells SR; Cornwell PL; Ward EC; Kuipers P	2020	Client perspectives on living with dysphagia in the community	1	0	0	0	0	0	1	1	1	1	1	1	1	1	1	1	1	1	1	0	0	0	0	1	1	1	0	1
Howells SR; Cornwell PL; Ward EC; Kuipers P	2020	Living with Dysphagia in the Community: Caregivers “do whatever it takes.”	0	0	0	0	0	0	0	1	1	1	1	0	1	1	1	1	1	0	0	1	1	0	1	1	1	1	1	1
Larsson M, Hedelin B, Athlin E	2007	A supportive nursing care clinic: Conceptions of patients with head and neck cancer	0	0	0	0	0	0	0	1	0	1	1	0	0	1	0	1	1	0	0	0	0	0	0	0	1	1	0	0
Lisiecka D, Kelly H, Jackson J	2020	‘This is your golden time. You enjoy it and you’ve plenty time for crying after’: How dysphagia impacts family caregivers of people with amyotrophic lateral sclerosis – A qualitative study	0	0	0	0	0	0	0	1	1	1	1	1	0	0	1	1	1	0	0	0	1	1	0	0	0	0	0	0
McQuestion M, Fitch M, Howell D	2011	The changed meaning of food: Physical, social and emotional loss for patients having received radiation treatment for head and neck cancer	1	0	1	0	0	0	0	1	1	0	1	1	0	0	0	1	0	1	0	0	0	0	0	0	0	0	0	0
Nund RL, Ward EC, Scarinci NA, Cartmill B, Kuipers P, Porceddu SV	2014	Carers' experiences of dysphagia in people treated for head and neck cancer: a qualitative study	0	0	0	0	0	0	0	1	1	1	1	1	0	1	0	1	1	0	1	1	1	1	0	0	1	1	1	0
Nund RL, Ward EC, Scarinci NA, Cartmill B, Kuipers P, Porceddu SV	2014	Survivors' experiences of dysphagia-related services following head and neck cancer: implications for clinical practice	1	0	1	0	1	1	0	1	0	1	1	1	0	1	0	1	1	0	1	0	1	0	1	0	1	1	0	1
Nund RL, Ward EC, Scarinci NA, Cartmill B, Kuipers P, Porceddu SV	2014	The lived experience of dysphagia following non-surgical treatment for head and neck cancer	0	0	0	0	0	0	0	1	1	0	1	1	1	0	1	1	1	1	0	0	0	0	0	0	0	0	0	0
Ottosson S, Laurell G, Olsson C	2013	The experience of food, eating and meals following radiotherapy for head and neck cancer: a qualitative study	1	1	0	0	0	1	0	1	1	0	0	0	0	0	0	1	0	0	0	0	1	0	1	0	1	1	0	0
Stavroulakis T, Baird W, Baxter S, Walsh T, Shaw PJ, Mcdermott C	2014	Factors influencing decision-making in relation to timing of gastrostomy insertion in patients with motor neurone disease	0	0	0	0	0	0	0	1	1	1	1	0	0	0	1	0	0	0	0	0	0	0	0	0	1	1	1	0
		Studies citing each category	7	3	3	1	1	2	1	10	8	7	10	6	3	6	5	12	9	3	3	5	5	2	3	2	10	10	5	5
		%	46.6667	20	20	6.66667	6.66667	13.3333	6.66667	66.6667	53.3333	46.6667	66.6667	40	20	40	33.3333	80	60	20	20	33.3333	33.3333	13.3333	20	13.3333	66.6667	66.6667	33.3333	33.3333
