# Supplementary material for: The care needs of persons with oropharyngeal dysphagia and their informal caregivers: A scoping review
Source: PLoS One. 2021 Sep 23;16(9):e0257683. doi: 10.1371/journal.pone.0257683 (PMC8460009; doi:10.1371/journal.pone.0257683)
Supplement: S4 Table — (XLSX) [file pone.0257683.s005.xlsx]

## Sheet: Critical appraisal
S5 Table. Funding of the included sources of evidence.
Authors	Year	Title	Funding disclosures
Brockbank S, Miller N, Owen S, Patterson JM	2015	Pretreatment Information on Dysphagia: Exploring the Views of Head and Neck Cancer Patients	Dr J.M. Patterson is funded by a NIHR Clinical Lectureship grant.
Clarke G, Fistein E, Holland A, Tobin J, Barclay S, Barclay S	2018	Planning for an uncertain future in progressive neurological disease: a qualitative study of patient and family decision-making with a focus on eating and drinking	This work was funded by The Dunhill Medical Trust [grant number R317/ 1113]. AH and SB are supported by the National Institute for Health Research (NIHR) Collaboration for Leadership in Applied Health Research and Care (CLAHRC) East of England at Cambridgeshire and Peterborough NHS Foundation Trust. AH is also supported by the Health Foundation. The funders had no role in the design, undertaking …
Colodny N	2005	Dysphagic Independent Feeders' Justifications for Noncompliance With Recommendations by a Speech-Language Pathologist	N/A
Govender R, Taylor SA, Smith CH, Gardner B	2019	Helping Patients With Head and Neck Cancer Understand Dysphagia: Exploring the Use of Video-Animation	This report presents independent research supported by the National Institute for Health Research (NIHR). (The NIHR/ Health Education England Clinical Doctoral Research Fellowship was awarded to Roganie Govender, CDRF- 2013-04-020.) Stuart Taylor is a NIHR senior investigator supported by the UCLH Biomedical Research Centre.
Howard MM, Nissenson PM, Meeks L, Rosario ER	2018	Use of Textured Thin Liquids in Patients With Dysphagia	N/A
Howells SR; Cornwell PL; Ward EC; Kuipers P	2020	Client perspectives on living with dysphagia in the community	N/A
Howells SR; Cornwell PL; Ward EC; Kuipers P	2020	Living with Dysphagia in the Community: Caregivers “do whatever it takes.”	N/A
Larsson M, Hedelin B, Athlin E	2007	A supportive nursing care clinic: Conceptions of patients with head and neck cancer	This study was supported by grants from the County Council of Va¨rmland, Sweden.
Lisiecka D, Kelly H, Jackson J	2020	‘This is your golden time. You enjoy it and you’ve plenty time for crying after’: How dysphagia impacts family caregivers of people with amyotrophic lateral sclerosis – A qualitative study	The author(s) disclosed receipt of the following financial support for the research, authorship and/or publication of this article: The funding for this article was provided by Health Research Board (HPF-2015-993).
McQuestion M, Fitch M, Howell D	2011	The changed meaning of food: Physical, social and emotional loss for patients having received radiation treatment for head and neck cancer	N/A
Nund RL, Ward EC, Scarinci NA, Cartmill B, Kuipers P, Porceddu SV	2014	Carers' experiences of dysphagia in people treated for head and neck cancer: a qualitative study	N/A
Nund RL, Ward EC, Scarinci NA, Cartmill B, Kuipers P, Porceddu SV	2014	Survivors' experiences of dysphagia-related services following head and neck cancer: implications for clinical practice	N/A
Nund RL, Ward EC, Scarinci NA, Cartmill B, Kuipers P, Porceddu SV	2014	The lived experience of dysphagia following non-surgical treatment for head and neck cancer	N/A
Ottosson S, Laurell G, Olsson C	2013	The experience of food, eating and meals following radiotherapy for head and neck cancer: a qualitative study	This study was supported by grants from the Swedish Cancer Society and Laryngfonden (Sweden).
Stavroulakis T, Baird W, Baxter S, Walsh T, Shaw PJ, Mcdermott C	2014	Factors influencing decision-making in relation to timing of gastrostomy insertion in patients with motor neurone disease	This study was supported jointly by the Motor Neurone Disease Association (MNDA) (grant no. McDermott/ Mar11/6369) and the Sheffield Institute for Translational Neuroscience (SITraN). Both funding bodies were consulted during the study design and the decision to submit the paper for publication fulfils their requirement for dissemination of the findings. PJS is supported by NIHR as a senior inves…
N/A = Not Applicable.
