# Supplementary material for: The care needs of persons with oropharyngeal dysphagia and their informal caregivers: A scoping review
Source: PLoS One. 2021 Sep 23;16(9):e0257683. doi: 10.1371/journal.pone.0257683 (PMC8460009; doi:10.1371/journal.pone.0257683)
Supplement: S5 Table — (XLSX) [file pone.0257683.s006.xlsx]

## Sheet: Extracted needs
S6 Table. Audit trail of the coding process
	1. STUDY IDENTIFICATION				5.1. SUPPORTIVE CARE NEEDS
	Study DOI	Authors	Publication Year	Title	Need number	Who reported the need		Citation/ Questionnaire Item	Theme/Category proposed by study author	Frequency		Review authors' proposal
						Pt/Cgv	M/F			N	%	CATEGORY	SUB-CATEGORY
	10.1016/j.jpainsymman.2014.04.014	Brockbank S; Miller N; Owen S; Patterson JM	2015	Pretreatment Information on Dysphagia: Exploring the Views of Head and Neck Cancer Patients	1	Patient	M	"One thing I will say is that I didn’t expect it to be going on as long as it did, it’s still going on now. I thought that once the treatment had finished a couple of weeks and I’d be fine. Here I am a year down the line and I’m still not fine."	Expectations: Surprises centered around severity and longevity of dysphagic symptoms	NA	NA	Informational	More information
					2	Patient	M	"The only thing that surprised me was the first two weeks I was still eating I didn’t expect that I thought after the first session of chemo that was it ‘‘bang’’ I was going to lose everything. But it didn’t happen like that, it came in gradually and I was surprised for that like I thought I’ve gotten away with it here"	Expectations: The onset of symptoms, both in time since starting treatment and in nature (gradual or sudden), featured as an unexpected area for patients	NA	NA	Informational	More information
					3	Patient	M	"Most people tried to sort of sugar coat it a little bit and say ‘‘these things can happen but they do not always happen and they might not happen to you.’’"	Presentation - Format: Their discussion had been overly optimistic and were given a caveat that they may not experience all the difficulties mentioned.	5	0.208	Informational	Clearer information
					4	Patient	M	"I think you need it painted that you get through it, everybody gets through it. That’s really helpful."	Presentation - Format: This method of presentation was not necessarily bad.	1	0.042	Psychological	Problem-focused strategy
					5	Patient	F	"There was too much for one day because obviously not just from one person but it was from lots of different departments there was like the Speech and Language Therapist, the Dietician, the Oncologist, there was the cancer Macmillan team and you seen them all which was good in a way but it can be quite frightening seeing all these people but reassuring as well."	Presentation - Delivery: Pretreatment information was presented by a number of different health care professionals, which was reported to be too much by some, but acceptable to others.	NA	NA	Informational	Clearer information
					6							Social	Social support
					7	Patient	M	"Overwhelming"	Presentation - Delivery: There was too much information to take in	NA	NA	Informational	Clearer information
					8	Patient	M	"I would rather they tell us what’s gonna happen even for the worse and then if the bad stuff doesn’t come you’re over the moon."	Presentation - Delivery: worst-case scenario information and being given the full range of potential outcome were desirable as it helped them to prepare.	NA	NA	Informational	More information
					9							Psychological	Emotion-focused strategy
					10	Patient	M	" I think you do need to know about long term because conventionally you think treatment, oh I’m better now I’ve had treatment I must be better but actually no I’m not that’s for me the beginning of the horrors really and the treatment I thought yes great then two days later I really crashed and ended up with this (nasogastric tube)"	Presentation - Timing: it was necessary to have all the information at the outset, including the long-term effects of treatment	NA	NA	Informational	More information
					11	Patient	F	"They should give you the option you know straight away would you like to know straightaway here and now or would you like a few days to go home and think about it and let it sink in and then come back and you can be told."	Presentation - Timing: being told their diagnosis and receiving information on treatment side effects close together should be the patient’s choice.	1	0.042	Informational	Tailored information
					12							Social	Social support
					13	Patient	M	"I think they give us plenty of information, I think it was me that wasn’t taking it in. I had been told a lot of things, they didn’t register. I’d just been told I could be dying"	Absorption of Information: Participants did not always take in the information presented to them	NA	NA	Informational	Tailored information
					14							Social	Social support
					15	Patient	M	"You can’t take it in that it can do all that damage you know you just think there’s gonna be rays shaking in there but how much damage can they do? Well they can do an awful lot."	Absorption of Information: Participants had difficulty understanding the effects that the treatment might have.	NA	NA	Psychological	Emotion-focused strategy
	10.1186/s12883-018-1112-6	Clarke G; Fistein E; Holland A; Tobin J; Barclay S; Barclay S	2018	Planning for an uncertain future in progressive neurological disease: a qualitative study of patient and family decision-making with a focus on eating and drinking	1	Caregiver	NA	"Well I think I would have probably gone for the PEG earlier, if I’d have known. Obviously when the PEG was going in I weren’t that sure because I didn’t really know about it then, but actually having it done has made my job a lot easier. I mean, it was difficult feeding him/her before that, you know" [Carer of HD patient]	Health literacy: some wanted more information on options for managing eating difficulties, particularly information about percutaneous endoscopic gastrostomy (PEG)	NA	NA	Informational	More information
					2	Caregiver	NA	"Yeah, s/he didn’t want nothing like that [PEG], no, s/he didn’t want to be messed about" [Carer of HD patient]	HEALTH LITERACY: Experts by experience	NA	NA	Physical	Body integrity
					3	Patient	NA	[being informed about the possibility to get swallowing disorders] "Nothing was given to me at the time of diagnosis, it’s all been picked up as it’s gone along. Various online chat rooms about MS, talking to other people with MS, common sense on these things and also I always have to treat my MS as something I’m going to look forward in the future dealing with, rather than leaving it, how you de…	HEALTH LITERACY: mixed picture	NA	NA	Informational	More information
					4	Caregiver	NA	"We needed it [information on PEG] as far as I’m concerned, I mean it’s all bad news….you can mope around but there is the practical side to the whole business, even if it’s your wife or husband, you need to know what, what’s about to happen and what can be done [Carer of MND patient]".	PLANNING STYLE: advance planning	NA	NA	Informational	More information
					5	Patient	NA	"I don’t know because I spoke to [Consultant] last time about it. I was frightened of drowning in my own secretions, of choking to death. And he said it wasn’t like that, people usually slip away but, so, but I’m quite pragmatic about it because of this condition isn’t going to get any better. So I can’t see why prolonging it." [patient who chose assisted dying]	PLANNING STYLE: advance planning	1	0.0345	Psychological	Problem-focused strategy
					6	Patient	NA	"I work out how to cope with it [problems with eating and drinking]; don’t go thinking too much in the future. But of course we all have people like Stephen Hawking in our minds, and think, ‘is that where we’re going to end up, looking like him?’…. ‘And if that’s what people visualise us as, where we’re going to end up, it’s a bit of a daunting prospect’ [MND patient]"	PLANNING STYLE: ‘Take each day as it comes’	NA	NA	Psychological	Emotion-focused strategy
					7	Patient	NA	"When I’m very tired I have to be more careful about my swallowing, and make sure that I chew my food thoroughly, but at the moment it doesn’t really affect me greatly … I do have episodes of choking when I’m drinking but other than that, no, it’s not a problem [MS patient]"	PLANNING STYLE: ‘Take each day as it comes’ (discussed their swallowing difficulties in a way that suggested they were aware of the problem but, perhaps unconsciously minimising or attempting to ignore it)	NA	NA	Psychological	Problem-focused strategy
					8	Caregiver	NA	"It was in the hospital, yeah, we made the decision. S/he went in, s/he had an abscess on his/ her lung where s/he’d been swallowing food down the wrong hole … well basically s/he nearly died but the antibiotics kicked in and s/he was okay and then we had the PEG fitted in there, we had a lot of swallow tests and that done and then it was decided that the only way really was a PEG…. If I’d have k…	PLANNING STYLE: mixed strategies	NA	NA	Informational	More information
	10.1044/1058-0360(2005/008)	Colodny N	2005	Dysphagic Independent Feeders' Justifications for Noncompliance With Recommendations by a Speech-Language Pathologist	1	Patient	NA	"I don't want baby food. I don't want that mush. I want normal food."; "Don't give me the thick liquids.... I don't like the way they taste, and I just don't like them. I can't be bothered."; "Please take that junk off my tray. I'm not going to drink it."; "Have you tasted that thick stuff? It tastes like crap. I don't want it."	Dissatisfaction with the product (thickened liquids: nectar, honey, and pudding; or alteration in food consistency: pureed, semisolid, or modified regular).	NA	0.379	Physical	Taste
	10.1044/2018_AJSLP-18-0184	Govender R; Taylor SA; Smith CH; Gardner B	2019	Helping Patients With Head and Neck Cancer Understand Dysphagia: Exploring the Use of Video-Animation	1	Patient	M	"Is that the bit that’s really important [pointing to tongue base] where it hits the back of your throat? […] So the tongue becomes weak. What is the exercise for the tongue then? (P10, male)"; "This is the part that hurts, isn’t it, when it [bolus] goes through here? What’s this one here? (P4, male)"; "It’s [animation] not swallowing, is it? [viewing repeated efforts to swallow, presence of resi…	Patient Engagement and Interest	NA	NA	Informational	Clearer information
					2	Patient	F	"Make sure that you repeat it [the video] a few times, because people have got so much to take in and sometimes it goes past. They hear it, but they don’t take much notice. (P11, female)"	Acceptability of Visual Imagery and Narration	NA	NA	Informational	Clearer information
					3	Patient	F	"It’s medical, it’s anatomical, it’s scary. There’s a lot to absorb. I’ve seen pictures before, and therefore I sort of can work out a bit what’s there. But it did take me several goes. (P2, female)"	Acceptability of Visual Imagery and Narration	1	0.0769	Informational	Clearer information
					4	Patient	M	"I just got a photocopy of the diagram thing [referring to how information about swallowing was provided during his own pre-treatment counseling]. It’ smuch clearer, what’s going on, when you can see it from a proper video of it. (P6, male)"	Acceptability of Visual Imagery and Narration	NA	NA	Informational	Clearer information
					5	Patient	M	"Well, I know about it now, but at the very start I wouldn’t have known about it and about what the sensations were going to be. It [the video] shows you…. It explains to you what the throat is like, that does, and where the food goes and how it goes down. (P4, male)"	Information Provision and Learning	NA	NA	Informational	More information
					6	Patient	F	"They gave me exercises and like, “That’s going to help your swallow,” But, for me, I take it all in more when I see stuff. Definitely. That’s just the kind of learner I am. (P13, female)"	Information Provision and Learning	NA	NA	Informational	Tailored information
					7	Patient	M	"If somebody had explained that to me at the start, I probably would have went for it all, like. But at the time, I didn’t know anything about exercises. (P4, male)"	Information Provision and Learning	NA	NA	Informational	More information
					8	Patient	M	"And even now, looking at that, I think, gosh, I could benefit from those exercises now, because it’s something I recognise in possibly the technique that I use to swallow now. Very interesting. (P5, male)"	Personal Relevance and Intended Action	NA	NA	Psychological	Problem-focused strategy
	10.1016/j.apmr.2018.07.046	Howard MM; Nissenson PM; Meeks L; Rosario ER	2018	Use of Textured Thin Liquids in Patients With Dysphagia	1	Patient	NA	Are you satisfied with your fluids?	Satisfacion with the variety of fluids	NA		Physical	Taste
					2	Patient	NA	To what extent did the “type of liquid” quench your thirst?	ability of fluid to quench thirst	NA	NA	Physical	Food function
145	10.1080/17549507.2020.1765020	Howells SR; Cornwell PL; Ward EC; Kuipers P	2020	Client perspectives on living with dysphagia in the community	1	Patient	NA	"I keep clearing my throat of saliva and I have to be content with swallowing more slowly. I just swallow more deliberately and I have to be careful I don’t choke myself ... Don’t swallow too fast or too much at a time"	Managing dysphagia within the context of other health issues	1	0.066	Physical	Swallowing skills
					2	Patient	NA	"It [dysphagia diagnosis] has been a milestone for me in this illness and it scared me because I could kind of see a downhill pathway ... and I don’t know how fast that downhill pathway goes."	Managing dysphagia within the context of other health issues	1	0.066	Informational	More information
					3	Patient	NA	"I eat to live, I don’t live to eat anymore "	Loss and change	1	0.066	Psychological	Motivation
					4	Patient	NA	"When I’m chewing ... it’s not like other people. If I’m eating a meal with others, I keep wobbling my lips which is a bit of an embarrassment"	Loss and change	1	0.066	Social	Changes in social roles
					5	Patient	NA	"[Initially] it was terrifying, because all of a sudden I couldn’t swallow and I didn’t know what to do"	Loss and change	1	0.066	Physical	Swallowing skills
					6	Patient	NA	"I’d rather live with fear or else I won’t be able to eat"	Loss and change	1	0.066	Psychological	Emotion-focused coping
					7	Patient	NA	"I think I’m improving with the coughing. My own little aim is to get the muscles in here good enough not to worry about the thickening "	Loss and change	1	0.066	Psychological	Hope
					8	Patient	NA	"I tend to avoid the big thick burgers but I love them"	Loss and change	1	0.066	Psychological	Emotion-focused coping (coping with feeling of loss)
					9	Patients	NA	"Christmas was a bummer for me because you can’t eat all of the things you’d have at Christmas"	Loss and change	1	0.066	Psychological	Emotion-focused coping/feeling of loss
					10	Patient	NA	"I used to love cooking and now because I don’t eat a whole lot, [I’m] just not interested"	Loss and change	1	0.066	Psychological	Motivation
					11	Patient	NA	the challenge of managing dysphagia when one is not “much of a cook”. "In the past she said she would call an Uber or Deliveroo or something if I’m tired but I can’t do that anymore"	Loss and change	1	0.066	Practical	Food availability
					12	Patient	NA	"I stopped going down there [local club] because I didn’t want to embarrass him [husband]"	Loss and change	1	0.066	Social	Dyad member's WB
					13	Patient	NA	"I think about it [dysphagia] all the time, you’ve got to be aware of it ... you have to think about what you do, you can’t just sort of rip in"	Loss and change	1	0.066	Psychological	Awareness
					14	Patient	NA	"It’s been... a massive change. In your thinking about what foods you’re gonna cook each day. Everything revolves around it ... And you gotta think about whether anybody else in the house can eat it"	Loss and change	1	0.066	Social	Dyad member's wellbeing
					15	Patient	NA	"Biscuits ... I can dunk them. If I dunk them they’re good but you can’t do that when you’re out"	Finding solutions for mealtime success	1	0.066	Practical	Meal management
					16						0.066	Social	Changes in social roles
					17	Patient	NA	"If I ate an apple without peeling it, bit of skin would catch in there [points to throat] very easily. So now, if I had an apple I would cut all the skin off and cut it up to masticate it ... to you know, very small pieces"	Finding solutions for mealtime success	1	0.066	Practical	Meal management
					18	Patient	NA	"﻿I like my steak well done so it tends to be a bit harder. So I’ve tried to come down to medium well done now, to make it a bit easier to eat"	Finding solutions for mealtime success	1	0.066	Practical	Meal management
					19	Patient	NA	"I tried making gnocchi but whether I didn’t cook it enough, I bought some ready- made gnocchi and it was so rubbery that I haven’t tried again"	Finding solutions for mealtime success	1	0.066	Practical	Food availability
					20	Patient	NA	"I’ve sourced simply soft food (recipe) books but ... they’re very basic and kind of a bit old fashioned ... Mostly for older people ... it’s more like rest home food"	Finding solutions for mealtime success	1	0.066	Informational	More information
					21	Patient	NA	"My process has been, what foods do I actually like that I can have, that’s number one. Then make sure that I go shopping and have giant lists and that it’s [the pantry’s] stacked ... like tins of baked beans work fine so make sure I’ve got lots of them ... Make sure you’ve got all this stuff there so you don’t get caught "	Finding solutions for mealtime success	1	0.066	Practical	Food availability
					22	Patient	NA	"What I tend to do is sit and eat in less conspicuous places. Like, if I can sit in the corner somewhere facing the window ... I feel a bit more comfortable than people watching me"	Managing dysphagia outside of the home	1	0.066	Social	Changes in social roles
					23	Patient	NA	"I'll still go out with the family and have a meal, it’s just limited. Like, I’d never eat steak"	Managing dysphagia outside of the home	1	0.066	Practical	Food availability
					24	Patient	NA	"I’ve never eaten so much soft cake. Just plain cake, like sponges and cream or cake and custard. That’s what I found ... the easiest; and then didn’t have to worry about swallowing and didn’t have to worry about chewing"	Managing dysphagia outside of the home	1	0.066	Practical	Food availability
					25						0.066	Psychological	Emotion-focused coping
					26	Patient	NA	"I kept staring at it [the menu] thinking “oh dear!”. But I asked them eventually ... I said “do you do omelettes?” ... and they said they would"	Managing dysphagia outside of the home	1	0.066	Practical	Food availability
					27	Patient	NA	"I’ll sort of just go to their place and I won’t eat in front of people. I’ll go there and have chips and nibblies as opposed to sit there and have a meal with them"	Managing dysphagia outside of the home	1	0.066	Social	Change in social roles
					28	Patient	NA	"I still go along to industry meetings ... the food comes out in a typically alternative drop ... sometimes you don’t know what (you’ll get)"	Managing dysphagia outside of the home	1	0.066	Practical	Food availability
					29	Patient	NA	"You can’t just go out to dinner and have a meal. There’s some places you can go but I still (cough), I gotta cough after I eat... Each time you swallow"	Managing dysphagia outside of the home	1	0.066	Social	Change in social roles
					30	Patient	NA	"My sister has started making me some pre-done frozen meals... when she makes them, she makes sure they’re cut up small and stuff, because she knows how I’m supposed to eat them. Then I just heat them up and they’re much easier as well"	Support from family and friends	1	0.066	Social	Social support
					31	Patient	NA	"The first time I went there, she made this gorgeous little omelette. She cut up smoked salmon into the tiniest pieces and she made a little avocado salad, it was terrific! And since then, she just puts her head on it"	Support from family and friends	1	0.066	Social	Social acceptance
					32	Patient	NA	"People bring a lot of lasagnes which are pretty soft but you don’t want them every day of the week"	Support from family and friends	1	0.066	Social	Social support
					33						0.066	Practical	Food availability
					34	Patient	NA	"I didn’t know they [SLP] had anything to do with the swallowing"	Support from health professionals	1	0.066	Informational	More information
					35	Patient	NA	"Initially I went there [SLP] because I thought I needed to improve my speech and then we had a discussion about swallowing and from then on, we actually continued with the swallowing part... that was a very good outcome for me "	Support from health professionals	1	0.066	Informational	More information
					36						0.066	Social	Social support
					37	Patient	NA	"We went through it [VFSS clip] all again on the small screen ... she could show me slow motion what was going on and I was asking questions ... and she came up with the answers all the time so I was very happy with all of that "	Support from health professionals	1	0.066	Informational	Tailored information
					38	Patient	NA	"We’re going to Japan shortly and [SLP] has been giving me advice on that... She downloaded a menu from a Japanese restaurant in [participant’s hometown] ... And then went through it with me saying “tick, yep, that might be worth trying, nup, wouldn’t go near that.” ... I just thought that was just really useful, functional"		1	0.066	Informational	Tailored information
					39	Patient	NA	Talking to her [dietician] and explaining what was happening and how I was trying to manage it, we’ve worked out a plan [foods for dysphagia] between us which has been very good"		1	0.066	Informational	Tailored information
					40	Patient	NA	"One day I was down, she bought flour, butter and we made a cake together. And I tell you what, it was worth a million dollars ... it just made my day"	Support from health professionals	1	0.066	Social	Social support
					41	Patient	NA	"Something that would help ... is some information like a list of foods, the methods for making ... and a list of things you can do... The speech therapy is really good but, bit more things on how to eat and swallow, and things that are supposed to help it "	Support from health professionals	1	0.066	Informational	Tailored information
					42	Patient	NA	"We laugh about it [eating challenges] more than anything ... other people have got the same symptoms as me ... You share each other’s experiences ... my symptoms are normal for Parkinson’s. Makes you feel better straight away"	Support from peers	1	0.066	Social	Social support
					43	Patient	NA	"we swap information... it’s picking up those things that might make your life a little easier"	Support from peers	1	0.066	Social	Social support
					44	Patient	NA	"I’ve learned for myself but it might have been nice just for someone to come past ... saying “I had this problem and if you do everything you’re told, you’ll get through it”"	Support from peers	1	0.066	Social	Social support
					45	Patient	NA	"I don’t want to talk about how this makes me feel or mental issues or anxiety about it, I’m not interested ... I would like to talk about what recipes they [other patients] have come up with and where do they shop and is there anybody who delivers good stuff you know?"	Support from peers	1	0.066	Social	Social support
					46	Patient	NA	"They [friends and general public] don’t understand very well"	Awareness among friends and the general public	1	0.066	Social	Social acceptance
					47	Patient	NA	"On other occasions there have been other people there and I just sit up eating my stuff and a couple of times I’ve just gotten embarrassed and said “I’ve got this swallowing problem so [friend is] doing something special for me"	Awareness among friends and the general public	1	0.066	Psychological	Emotion-focused coping
					48						0.066	Social	social acceptance
					49	Patient	NA	"If I meet someone, it’ll be for a shorter time and I don’t make a point of saying why ... A lot of my friends are big drinkers, so I don’t think they understand. Well, they wouldn’t understand why I’m not drinking... I’m a very private person so I just don’t go there"	Awareness among friends and the general public	1	0.066	Social	Social acceptance
					50	Patient	NA	"You’re more worried about what people are going to think looking at you right? We went for example for my birthday ... I noticed people looking out of the corner of my eye, looking at me because I still look fairly young and people think you’re drunk "	Awareness among friends and the general public	1	0.066	Social	social acceptance
					51	Patient	NA	"At one of these dinners that I did go to with my very good friend, there was somebody there that was not impressed... I think this person thought I was being pernickety or precious in some way "	Awareness among friends and the general public	1	0.066	Social	Changes in social roles
					52	Patient	NA	"Some of my friends ... I don’t know whether they get a little bit impatient ... particularly the one that said “just order it, just forget about it!”"	Awareness among friends and the general public	1	0.066	Social	Social acceptance
					53	Patient	NA	"Some think it’s [dysphagia’s] a lot of fuss about nothing and I just want to say “walk in my shoes!”"	Awareness among friends and the general public	1	0.066	Social	Social acceptance
					54	Patient	NA	"My ENT ... he sort of doesn’t really get the whole swallowing thing, the importance of it, I don’t believe"	Awareness among health professionals	1	0.066	Social	Social support
					55	Patient	NA	"When it [dysphagia] first happened to me, my first question to [maxillofacial surgeon] was “what is a soft diet?” ... I didn’t have any idea. What he said to me was “oh, use your imagination with pasta.” That was all he said. He had no literature, no advice"	Awareness among health professionals	1	0.066	Informational	More information
					56	Patient	NA	"I went “I’ve got this swallowing problem now and I’m so concerned about going to Japan. Can I go to Japan? What do you think?” and [neurologist] said “of course you can go to Japan, what’s the problem?!” "	Awareness among health professionals	1	0.066	Informational	Tailored information
					57	Patient	NA	"They [restaurant] tried (to accommodate dysphagia) but they don’t understand, not really... I’ve thought “well, why am I going to spend $20-30 on something and find I can’t eat it?”"	Awareness within the hospitality and food industry	1	0.066	Practical	Food availability
					58	Patient	NA	"We looked up the menu on the internet (and) I saw that they do breakfast. So, I thought, omelette, lovely. So, we got up there at half past 12 and I said, “can I have an omelette please, I have a problem with my chewing” and she said “oh, breakfast finished at 12 ... I’ll ask the chef” and I could see him ... “ no breakfast is off. I’m not cooking omelettes for anybody”"	Awareness within the hospitality and food industry	1	0.066	Social	Social acceptance
					59	Patient	NA	"I went to the bowls club here, they’ve got a new chef ... I said, “ do you think you could put one soft food recipe option on your menu?” (and he said) “no I don’t think so but if you phone me a couple of days before you come in, I’ll make sure there’s something you can eat” "	Awareness within the hospitality and food industry	1	0.066	Practical	Food availability
					60	Patient	NA	"[waitress] said “oh you’ll be able to eat the gnocchi” and I could eat most of it but I had to pick out the prosciutto. There’s always something in there that you can’t (eat)"	Awareness within the hospitality and food industry	1	0.066	Practical	Food availability
					61	Patient	NA	"My daughter in law tried to get them [airline] to see if we were going to have soft food on the aeroplane and she was told “ no, baby food, that’s all."	Awareness within the hospitality and food industry	1	0.066	Practical	Food availability
					62	Patient	NA	"I mean, (I want) restaurants for people (with dysphagia) ... [and] home delivery food that is attractive and tasty and deals with the different (texture modified) levels "	Awareness within the hospitality and food industry	1	0.066	Practical	Food availability
					63	Patient	NA	"I think for perhaps some ready-made meals... they’re easier to cook and reheat, a bit like respite for cooking. Just a few days where we don’t have to worry about what to eat and stuff "	Awareness within the hospitality and food industry	1	0.066	Practical	Food availability
146	10.1007/s00455-020-10117-y	Howells SR; Cornwell PL; Ward EC; Kuipers P	2020	Living with Dysphagia in the Community: Caregivers “do whatever it takes.”	1	Caregiver	NA	"You do what you have to do and that’s it. And you make the best of it and you make it as good as you can make it... It’s for his benefit so I do it!"	You do whatever it takes	1	0.066	Psychological	Acceptance (of a new normal)
					2						0.066	Social	Dyad member's wellbeing
					3	Caregiver	NA	"I work really hard to save [husband] from chest infections.... But I know about physio and I know about swallowing and about when he’s in trouble you know?"	You do whatever it takes	1	0.066	Social	Dyad member's wellbeing
					4	Caregiver	NA	"You’ve got to be constant in your watching but then I’ve always been a person who can do 50 things at once... I adjusted well [to caring for someone with dysphagia] because if you knew all the different things in life that I’ve had to do…"	Caregiver Capacity and Capability	1	0.066	Psychological	Acceptance (of changes in social roles)
					5	Caregiver	NA	"I think when you’re caring and you’ve got that love for the person, you just keep doing it."	Caregiver Capacity and Capability	1	0.066	Social	Dyad member's wellbeing
					6	Caregiver	NA	"It’s good to care for someone, it definitely changes you. For the better."	Caregiver Capacity and Capability	1	0.066	Psychological	Personal growth
					7	Caregiver	NA	"I think I can always cope... whatever has to be done as far as his food or well, he’s concerned ... I’m quite capable of changing if necessary."	Caregiver Capacity and Capability	1	0.066	Social	Dyad membr's wellbeing
					8	Caregiver	NA	"I don’t want to deprive him of everything because he gets very cranky with me... he’s always been so easy to get along with but it’s getting harder because he can’t do what he used to do"	The Person Within the Health Condition	1	0.066	Social	Dyad member's wellbeing
					9	Caregiver	NA	"He [patient] can’t cook meals anymore. He can’t stand for a long time. And I have to drive"	The Person Within the Health Condition	1	0.066	Social	Changes in social roles
					10	Caregiver	NA	"He is my memory. [I say] “Did we see that movie?” [He says] “Yes love” ... I say that to him too, I do the physical stuff, [husband] does the memory. We make a good team, we’re one. As long as we stick together we’ll be alright "	The Person Within the Health Condition	1	0.066	Social	Dyad member's wellbeing
					11	Caregiver	NA	"It's embarassing… at the dinner table in front of other people"	Caregiver Response to Dysphagia and Caring	1	0.066	Psychological	Emotion-focused coping
					12	Caregiver	NA	"The frightening part is I don’t know where this [dysphagia] is going to lead"	Caregiver Response to Dysphagia and Caring	1	0.066	Informational	More information
					13	Caregiver	NA	"It can be frustrating at times, because when you don’t have the problem yourself, it can be hard to imagine"	Caregiver Response to Dysphagia and Caring	1	0.066	Informational	More information
					14	Caregiver	NA	"It’s very stressful... I’ve had to hit him on the back to clear him"	Caregiver Response to Dysphagia and Caring	1	0.066	Psychological	Emotion-focused coping
					15						0.066	Practical	Meal management
					16	Caregiver	NA	"to know that there was a problem... that’s why he didn’t want to eat"	Caregiver Response to Dysphagia and Caring	1	0.066	Informational	Clearer information
					17	Caregiver	NA	"You’re on alert the whole time... You’re thinking ahead and planning. You have to plan. Plan meals and think and buy things that are appropriate."	Caregiver Response to Dysphagia and Caring	1	0.066	Practical	Meal management
					18	Caregiver	NA	"I really felt overwhelmed but it honestly didn’t last and it proved that there was nothing wrong with having to do it. Particularly when I found a way that we could both eat the same food"	Caregiver Response to Dysphagia and Caring	1	0.066	Psychological	Acceptance
					19	Caregiver	NA	"I just feel it’s something that, okay, it’s cropped up, we have to deal with it. And that’s what we’re trying to do... I just take it as it comes"	Caregiver Response to Dysphagia and Caring	1	0.066	Psychological	Problem-focused coping
					20	Caregiver	NA	"It’s a responsibility but if it’s your husband, you do it. It’s as simple as that. I’m not going to say “You’ve got swallowing difficulties, see you later.”"	Caregiver Response to Dysphagia and Caring	1	0.066	Social	Dyad member's wellbeing
					21	Caregiver	NA	"We’re all working together. Everyone has their little things that mom can identify with and we’re all part of it so it works out well"	Receiving Support from Family and Friends	1	0.066	Social	Social support
					22	Caregiver	NA	"We’ve got a beautiful grand-daughter who makes him a cake every weekend so he has a nice soft cake... Our daughter takes him out quite often... She always makes sure he has his tiramisu cake, soft cake"	Receiving Support from Family and Friends	1	0.066	Social	Social support
					23	Caregiver	NA	"My daughters are always offering suggestions. If they try things and think they might be suitable they give me a ring and say “oh we tried such and such, might be worth trying”"	Receiving Support from Family and Friends	1	0.066	Social	Social support
					24	Caregiver	NA	"It’s very hard for one person to be doing all of the things... You need to have a network of us kind of working in together to get the work done"	Receiving Support from Family and Friends	1	0.066	Social	Social support
					25	Caregiver	NA	"Mom has a lot of friends who come and visit... They’ll often bring around afternoon tea or something and they’ll always check it with me... They know it should be soft and not too crunchy. They know she has the thickener in her coffee so they’ll ask if they’re making the coffees like “Oh, can you do the thickener for me?”"	Receiving Support from Family and Friends	1	0.066	Social	Social support
					26	Caregiver	NA	"They [SLPs] do explain things very well... talk you through everything, they answer every question, they don’t sort of not tell you anything"	Potential Value of SLP Input	1	0.066	Informational	Clearer information
					27	Caregiver	NA	"We went to the speech pathologist for the speech, at the beginning speech was weak...Then the speech pathologist said “Let’s do the swallowing first and the speech later” and turns out that he doesn’t need the speech anymore "	Potential Value of SLP Input	1	0.066	Informational	Clearer information
					28	Caregiver	NA	"[SLP services are] very, very good. In fact, it’s one of the main services that I really think is important... we’re really happy with it and that’s the one we make sure we’re always here for"	Potential Value of SLP Input	1	0.066	Social	Social support
					29	Caregiver	NA	"Very, very good she [SLP] was... included me in everything... explained it all"	Potential Value of SLP Input	1	0.066	Informational	Tailored information
					30	Caregiver	NA	"She [SLP] gave me some tips for drinking with the meal. If it did stick in his throat to have a little sip and a good cough to clear it"	Potential Value of SLP Input	1	0.066	Practical	Meal management
					31						0.066	Social	Social support
					32	Caregiver	NA	"It was interesting, to see what was happening because you got really no idea. You even see where the things are going... where they’re saying “this is where it goes if it goes wrong” ... an eye opener "	Potential Value of SLP Input	1	0.066	Informational	Clearer information
					33	Caregiver	NA	"I found the hardest thing was initially getting resources like the thickening agent.... I went to about 10 chemists near us and it wasn’t available and I ended up at the end just taking baby [formula] thickener which they now tell me is different "	Potential Value of SLP Input	1	0.066	Practical	Food availability
					34	Caregiver	NA	"There were a few recipes on the sheets that they gave me. But I think there was only things I already did like an omelette, spaghetti bolognese... mostly things that I knew how to do anyway"	Potential Value of SLP Input	1	0.066	Informational	More information
					35	Caregiver	NA	"A group session ...you get everybody’s ideas... I think it’s the best way of knowing what else is out there. What else can"	Potential Value of SLP Input	1	0.066	Social	Social support
					36	Caregiver	NA	"I can still give him a nice little steak because I cook it in the oven. I do buy good meat too. I do them in the oven but only on a glass dish and then they don’t get hard on either side"	Supporting Mealtimes	1	0.066	Practical	Meal management
					37	Caregiver	NA	"Everything has got to be cut up and soft, and I help feed [wife] the kind of food she can’t eat herself "	Supporting Mealtimes	1	0.066	Practical	Meal management
					38	Caregiver	NA	"We watch for the swallow when she’s eating, we always monitor the swallow to make sure she is swallowing."	Supporting Mealtimes	1	0.066	Practical	Meal management
					39	Caregiver	NA	"There’s all those sorts of strategies that we need to be reminding her of. She needs to take single sips... she needs to take it a little bit slower and she tends to chug it very fast. We have in the past done chin tuck, she doesn’t remember to do that all the time... Getting her to have a fluid flush, like have a drink with her meals"	Supporting Mealtimes	1	0.066	Practical	Meal management
					40	Caregiver	NA	"When he eats, he gets food across his mouth and then sometimes it starts to dribble down. I tell him, ‘you pick up your serviette and you wipe it’ and he’ll get it on the serviette and he’ll just put it on the table and sometimes it’s up the wrong way... With the extra gravy, it was running everywhere. His ser- viette got saturated, so I gave him mine, which I quite often have to do "	Supporting Mealtimes	1	0.066	Practical	Meal management
					41	Caregiver	NA	"I have to cut up his food and he hates me doing that in front of anybody so now I do it before I put it on the table. But if we’re at a restaurant that’s harder to do so we talk about what he can order before he goes that maybe doesn’t need me to do that."	Challenges to Going Out	1	0.066	Social	Dyad member's wellbeing
					42	Caregiver	NA	"Then we go out I say “Have something soft. Don’t have a steak. Have something that you can chew” "	Challenges to Going Out	1	0.066	Practical	Meal management
					43	Caregiver	NA	"We haven’t actually been out for a meal [since dysphagia]. We’ve had like cakes and snacks and coffees because that we can deal with, we can take thickener if we need to and cakes are usually okay. But we haven’t tried a full meal ... it would depend what the menu is..."	Challenges to Going Out	1	0.066	Practical	Food availability
					44	Caregiver	NA	"We did go out on Saturday night and that was very difficult, to an actual restaurant. They had rissoles and they were quite crumby on the outside so I had to cut it off quite finely to take the center so that was difficult.... It was a set meal so there was no choice"	Challenges to Going Out	1	0.066	Practical	Food availability
					45	Caregiver	NA	"We did get invited out and I did have to make him a different meal for a barbecue"	Challenges to Going Out	1	0.066	Practical	Food availability
					46	Caregiver	NA	"My wife takes her thickener out with her in a little jar so if we need to, we can thicken things. "	Challenges to Going Out	1	0.066	Practical	Meal management
	10.1016/j.ejon.2006.04.033	Larsson M; Hedelin B; Athlin E	2007	A supportive nursing care clinic: Conceptions of patients with head and neck cancer	1	Patient	NA	"There’s ups and downs all the timey there might be a week when you almost feel nothing and suddenly you are back on square one. On these occasions the contact with the nurse is invaluable. To have somebody to ask if this is normal, that this is how it’s supposed to be, eases your mind."	[Nursing care clinic] as a source of safety and security: KNOWLEDGE AND PRACTICAL ADVICE	NA	NA	Social	Social support
					2	Patient	NA	"It [the side-effects] became worse after the treatment. Well, I felt it towards the end, but it got more intense afterwards. But the nurse warned me beforehand that it would continue several weeks after completion of the treatment, so I knew."	[Nursing care clinic] as a source of safety and security: KNOWLEDGE AND PRACTICAL ADVICE	NA	NA	Social	social support
					3	Patient	NA	"She [the nurse] told me how to handle the difficulties with eating to change the consistency and to take nutritional supplements. [Patient with PEG]"	[Nursing care clinic] as a source of safety and security: KNOWLEDGE AND PRACTICAL ADVICE	NA	NA	Practical	meal management
					4	Patient	NA	"I know where to turn and who to talk with if there’s a problem. Then she [the nurse] finds out where I should go or sees to that I get an appointment with the right person. That’s a great advantage."	[Nursing care clinic] as a source of safety and security: COORDINATION AND CONTROL	NA	NA	Informational	More information
					5	Patient	NA	"It has meant a lot to her [wife] and of course indirectly to me as well. Because there are strange reactions as it’s difficult to explain. It’s like a fear on her side, a fear that sometimes passes over to anger, which can’t be explained. Sometimes she could be angry with me for being illy after talking to the nurse everything went very, very well."	[Nursing care clinic] as a source of safety and security: COMMITMENT AND CONCERN. The pressure on the patients to comfort their partners’ worries and anxiety was diminished when the nurse met the partners and talked about the situation	NA	NA	Psychological	Emotion-focused strategy
					6							Social	Social support
					7	Patient	NA	[During pre- and post-treatment periods] "There was a person [the nurse] who asked: How are you doing? How do you feel? What thoughts do you have?"	[Nursing care clinic] as a source of safety and security: COMMITMENT AND CONCERN	NA	NA	Social	Social support
					8	Patient	NA	"I made contact with her [the nurse] so to say and she I don’t know how to say, she comforted me or she sort of explained to me: you will manage and you will get through this."	[Nursing care clinic] as a source of safety and security: COMMITMENT AND CONCERN. The encouragement and support given by the nurses had motivated them to go on and fight the eating problems and that it had played a crucial part for them in order to manage.	NA	NA	Social	Social support
144	10.1177/0269216320932754	Lisiecka D, Kelly H, Jackson J	2020	This is your golden time. You enjoy it and you’ve plenty time for crying after’: How dysphagia impacts family caregivers of people with amyotrophic lateral sclerosis – A qualitative study	1	Caregiver	NA	"He’s just lost his appetite"	﻿transformation of mealtime experience	NA		Social	Dyad member's well-being
					2	Caregiver	NA	"Even if you have everything mashed up [. . .] it gets caught and it’s not easy"	﻿transformation of mealtime experience	NA		Practical	Meal management
					3	Caregiver	NA	"So we’d kind of say bread is out, and then it would be yoghurts [. . .] Yoghurts were going out then because she was coughing a lot more with those. [. . .] So there was basically ticking off food saying no, no, no and then it basically came down to . . . [. . .] very liquidised potatoes."	﻿transformation of mealtime experience	NA		Practical	Food availability
					4	Caregiver	NA	"Nobody can eat in front of her. [. . .] even when I’m cooking here I have to keep that door closed and this door open to let the smell when I’m going cooking because she goes cracked. She starts crying then because she’d go oh I’d love . . . [. . .] She’d start crying. I can never eat it, I can’t. [. . .] even if people are [. . .] kind of saying oh I went out for dinner there and I had this and…	﻿transformation of mealtime experience	NA		Social	Dyad member's well-being
					5	Caregiver	NA	"She’s [wife] sort of not able to eat [. . .]. I feel very bad about that. [. . .] It’s very difficult because like Christmas is coming up and [. . .] it would be very sad to be asking Gran to come over for Christmas dinner and we all sitting down eating and she can’t eat. [. . .] I feel guilty when I’m eating too. So it’s really a sentence [. . .]. It’s very difficult for [wife]. It’s a bit diff…	﻿transformation of mealtime experience	NA		Psychological	Emotion-focused coping
					6							Social	Dyad member's well-being
					7	Caregiver	NA	"We eat out early most evening because not to have too many people in a restaurant if anything happened, you know. People are out for a nice meal and they don’t want to see somebody coughing and choking. [. . .] I find that is the hardest. [. . .] I’d be looking quiet corners."	transformation of mealtime experience	NA		Social	Social acceptance
					8	Caregivers	NA	"Sundays we go out for a meal [. . .] I’ve no patience. I’ll be putting big spoons up to him. So he’d be only taking half the spoon. I’d be saying, ‘I can’t be here half the day’."	transformation of mealtime experience	NA		Psychological	Emotion-focused coping
					9	Caregiver	NA	"I suppose it’s irrelevant but I bring [my wife] a little bit of toast which she doesn’t eat. She gives it to the dog because the dog expects it. (Laughs). She’s always waiting for it so we have to do it because we’ve been doing it for years and she’s used to it."	transformation of mealtime experience	NA		Psychological	Positive attitude
					10	Caregiver	NA	"﻿I suppose that [choking] is a fear in a way now, and the choking episode on my part, what do I do? Call an ambulance? What can they do? I don’t know. Will they bring him to [hospital]? I don’t know."; "﻿I keep saying I really must go for a course on it [manag-ing choking]"	transformation of mealtime experience: Choking	8	0.8	Practical	Meal management
					11	Caregiver	NA	"There could be lumps, he [husband]’d choke. He’d kind of choke in it but I’m so used to, you know, when you’d be living with it. I don’t panic or and there’s not much I can do like I feel. [. . .] He’d [son] be roaring. (Laughs). [. . .] Yeah and I’d be saying look there’s nothing I can do about it."	transformation of mealtime experience: Choking	1	0.1	Psychological	Acceptance
					12	Caregiver	NA	"I made bread and butter pudding now and I didn’t put any fruit in it because usually I put sultanas or maybe a bit of peel and I did a little bit around the edges for myself because I couldn’t give him the edged bits [. . .], because they were too hard."	transformation of mealtime experience: Focus on safety	NA		Practical	Meal management
					13	Caregiver	NA	"I just say he’s a difficult swallow. He had to have a soft diet [. . .]. I tell what he can eat and [. . .] and I’d say [. . .] Just bring mashed potato and salmon [. . .] then he [husband] would always have a dessert. [. . .] We love desserts. Anything, as long as it’s not jelly. I wouldn’t give him jelly now because it would melt too fast in his mouth."	transformation of mealtime experience: Focus on safety	NA		Practical	Food availability
					14	Caregiver	NA	"I buy cream and double cream on a very regular basis [. . .] for calories [. . .]. I might make the soup but I’d put a lot of cream in [. . .] to keep the calories because [. . .] the first thing, one of the Motor Neuron nurses she says just keep the weight on [. . .] I usually buy the super whole milk [. . .]. When I go shopping I think of calories most of the time.	transformation of mealtime experience: Focus on safety	NA		Practical	Meal management
					15	Caregiver	NA	"So we always ate well in this house and [. . .] obviously it [husband’s food] would be different to everybody else’s on the table. [. . .] They [children] all play sport and they wouldn’t dream of eating any rubbish."	transformation of mealtime experience: Focus on safety	NA		Practical	Meal management
					16	Caregiver	NA	"﻿We decided we’d stick to fish one night and chicken the next night [. . .] So we live on chicken and fish. [. . .] Like we kind of, we’re very bland like. We stick to the same things all the time."	transformation of mealtime experience: Focus on safety	NA		Practical	Food availability
					17	Caregiver	NA	"The eating was a struggle. Anything else was no problem. He [husband] could go anywhere and we did a lot of walks along cliffs and down to the beaches and we did a lot [. . .] played golf and no bother. It was just the eating."	transformation of mealtime experience: Focus on safety	NA		Practical	Meal management
					18	Caregiver	NA	"the food was kind of lodging back along [. . .] you’d be kind of watching was it going down or was it staying and getting stuck. [. . .] She would start coughing and coughing and coughing"	transformation of mealtime experience: Focus on safety	NA		Practical	Meal management
	10.1016/j.ejon.2010.07.006	McQuestion M; Fitch M; Howell D	2011	The changed meaning of food: Physical, social and emotional loss for patients having received radiation treatment for head and neck cancer	1	Patient	NA	"There are a lot of things that I can’t eat. I could have a little bit of soup, some cream soups. I could have a little bit of truffle pudding with cream, but not like, let’s say the Jello-O pudding, because they are just like glue. I tried mashed potatoes. I can’t eat mashed potatoes anymore; it’s just like glue"	Physical loss	NA	NA	Practical	Food availability
					2	Patient	NA	"And the enjoyment of food and the pleasure of food is different, than thinking of, I have to eat for nutrition. I have to eat for calories. My appetite is not that great, and often I have to stop. I think I have to have something to eat."	Emotional loss	NA	NA	Psychological	Motivation
					3	Patient	NA	"Anyway, and it’s very difficult to put it (weight) back on again. It’s still not painless, eating is still a big problem..Every time you read a book where people want to loose weight, the first thing you see is stop eating bread. Right, so I decided now I have to gain weight so I have to eat bread. But I can’t eat bread. It’s like glue, it’s horrible."	Emotional loss	NA	NA	Physical	food function
					4	Patient	NA	"And of course the eating habits. It’s quite hard, because we used to, my husband and I, used to go out every Wednesday with friends for dinner. I just started to go back. And of course I’ll have my little soup, and it depends what kind of soup they have, sometimes I can’t even eat it and will just have a cup of tea or a cup of coffee and I drink my water."	Social loss	NA	NA	Practical	food availability
					5	Patient	NA	"Well I was at my sister’s last week and she made an apple pie. So I had to eat it because I was there, I could hardly say no. It was murder to eat it because of the crust. It’s dry and the inside of mouth is very sensitive and my tongue also. Sensitive to anything that’s a little hard, a little brittle."	Social loss	NA	NA	Social	social acceptance
	10.1007/s00455-014-9527-8	Nund RL; Ward EC; Scarinci NA; Cartmill B; Kuipers P; Porceddu SV	2014	Carers' experiences of dysphagia in people treated for head and neck cancer: a qualitative study	1	Caregiver	NA	"mealtimes…a lot more thought went into it"	Dysphagia disrupts daily life - Meal preparation: Need to think ahead with meals	7	0.5833	Practical	meal management
					2	Caregiver	NA	"[Before going out] We do research so we know where to go."; "Going out to dinner…it’s better not to do it now because it’s just too hard to find something that suits [partner]"	Dysphagia disrupts daily life - Effects of Dysphagia on Social Life and Eating Out	10	0.8333	Practical	food availability
					3	Caregiver	NA	"That was scary [when the patient aspirated] because I didn’t really know what to do"	Dysphagia disrupts daily life - Emotions: Aspiration and choking	3	0.25	Practical	meal management
					4	Caregiver	NA	"You have to live with the new life…and the new life is that meal preparation is different from anybody else’s or different from what it used to be"	Carers Make Adjustments to Adapt to their Partner’s Dysphagia - Emotional adjustment: Acceptance of a ‘‘new normal’	10	0.8333	Psychological	Acceptance
					5	Caregiver	NA	"You have to be positive and find foods that they can cope with and just go with that"	Carers Make Adjustments to Adapt to their Partner’s Dysphagia - Emotional adjustment: Attitude	6	0.5	Psychological	Problem-focused strategy
					6							psychological	positive attitude
					7	Caregiver	NA	"It’s tough stuff after the treatment finishes…after that it’s up to the home carer and they haven’t been there before, they’ve got no expertise and to a great extent no technical information either."	Carers Make Adjustments to Adapt to their Partner’s Dysphagia - Carer takes on more roles: Feels unprepaired for roles	7	0.5833	Informational	More information
					8							Practical	meal management
					9	Caregiver	NA	"When you…[look] after somebody over a length of time you do become the carer and you do become the parent"	Carers Make Adjustments to Adapt to their Partner’s Dysphagia - Carer takes on more roles: Household manager ‘‘parent’’	7	0.5833	Psychological	Acceptance
					10	Caregiver	NA	"I didn’t realise how bad the eating was going to get."	The Disconnect between Carers’ Expectations and the Reality of Dysphagia	10	0.8333	Psychological	awareness
					11	Caregiver	NA	"Nothing prepared us for after day 45 and the 3rd chemo. That for both of us in hindsight…was the hardest part."	The Disconnect between Carers’ Expectations and the Reality of Dysphagia	4	0.3333	Informational	More information
					12							Psychological	Emotion-focused strategy
					13	Caregiver	NA	"Once treatment is over you are cast off to sail alone. It is a very lonely, fearful and frustrating time…much worse than during treatment when there is wonderful support."	Experiences of Dysphagia-related Services and Informal Supports			Psychological	Emotion-focused strategy
					14							Social	social support
					15	Caregiver	NA	"We didn’t get a lot of support through the hospital so far as food’’	Experiences of Dysphagia-related Services and Informal Supports: Support for carers	4	0.3333	Practical	meal management
					16	Caregiver	NA	"[Health professionals] think their knowledge is everybody’s knowledge and it’s not. They [have] got to use…patient language."; "The explanations before treatment…sore throat, you may not be able to produce saliva…was put in a medical way but the reality is the human element. No one tells you about that"	Experiences of Dysphagia-related Services and Informal Supports: Information needs to be given in ‘‘patient language’’	7	0.5833	Informational	Clearer information
					17	Caregiver	NA	"We saw the dieticians a lot…the speech therapist… but we were never sure why because there wasn’t much to do with his speech"	Experiences of Dysphagia-related Services and Informal Supports: Roles were not clear – ‘‘their big thing was weight’’	5	0.4166	Informational	Clearer information
					18	Caregiver	NA	"If they could make up sheets…from people who’d been there to say this is what didn’t work or that worked"	Experiences of Dysphagia-related Services and Informal Supports: Information needs to be practical	10	0.8333	Informational	Clearer information
					19	Caregiver	NA	"If you had people you could contact by email…like a chat room sort of thing that you could post up something and someone chucks their two bobs worth to it"; "Just having someone to say ‘try this’ if you are frustrated; somebody who knows what you are going through."	Experiences of Dysphagia-related Services and Informal Supports: Other carers (includes waiting room)	10	0.8333	Informational	More information
					20							Social	Social support
					21	Caregiver	NA	"That would have been much more helpful…even if they [health professionals] rang me and said ‘how are you getting on’ and gave me some ideas"	Experiences of Dysphagia-related Services and Informal Supports: Support given throughout trajectory of care	7	0.5833	Social	social support
					22	Caregiver	NA	"They gave us plenty of handout sheets but they were terribly general and not specific"	Experiences of Dysphagia-related Services and Informal Supports: Information should be personalized	6	0.5	Informational	More information
					23	Caregiver	NA	"FINDING THE RIGHT things for him to eat was hard’	Dysphagia disrupt daily life: Family life - Family members	NA	NA	Practical	Meal management
					24	Caregiver	NA	‘‘[Our] grandaughter gets embarrassed, upset, and scared because of things at mealtimes’’	Dysphagia disrupt daily life: Family life - Family members	3	0.25	Social	social acceptance
					25	caregiver	NA	‘‘How do I cope with this, what do I do…to make it so he doesn’t choke on his food?’’	Dysphagia disrupt daily life: Emotional Responses to Dysphagia Carers	NA	NA	Practical	Meal management
					26	caregiver	NA	"You gotta be able to find solutions to problems. If you’re not a problem solver it would be very difficult’"	Carers’ make adjustments to adapt to their partner’s dysphagia: Carer takes on more roles - Problem solver	8	66.67	Psychological	Problem-focused strategy
					27	caregiver	NA	"That is something we probably don’t do [eat at friends’ houses]. They don’t understand the problem of his swallowing"	Experiences of dysphagia-related services and informal support: friends	10	0.8333	Social	Social acceptance
	10.1111/1460-6984.12071	Nund RL; Ward EC; Scarinci NA; Cartmill B; Kuipers P; Porceddu SV	2014	Survivors' experiences of dysphagia-related services following head and neck cancer: implications for clinical practice	1	Patient	NA	"I didn’t know it was going to be this hard. I just thought I would go home and have a normal meal . . . have a normal life"	Entering the unknown: Life after treatment for HNC	NA	NA	Psychological	Awareness
					2	Patient	NA	"I think if people were briefed a bit better in the first place about the whole process . . . there is . . . not enough of the right sort of briefing about how your life is going to change because of this"; "More an awareness of the sorts of things you can expect . . . in written form . . . . you get so much information . . . you don’t always take everything in . . . in a written form at least yo…	Entering the unknown: Life after treatment for HNC - Need for adequate preparation of side effects	20	0.8333	Informational	More information
					3							Informational	tailored information
					4	Patient	NA	"I have water before I eat, while I’m eating, . . . And when I swallow"	Making practical adjustments to live with dysphagia: Food’s gotta be specially prepared - Drinks help food go down	20	0.8333	Practical	Meal management
					5	Patient	NA	"Moist food, I can cope with"	Making practical adjustments to live with dysphagia: Food’s gotta be specially prepared - Moist food	19	0.7917	Practical	Meal management
					6	Patient	NA	"Most things . . . have . . . to be very soft"	Making practical adjustments to live with dysphagia: Food’s gotta be specially prepared - Food must be soft	13	0.5417	Practical	Meal management
					7	Patient	NA	"I have so many little meals a day and . . . Snacks"	Making practical adjustments to live with dysphagia: Food’s gotta be specially prepared - Eat frequent and smaller meals	13	0.5417	Practical	Meal management
					8	Patient	NA	"Everything that I have I chop it up"	Making practical adjustments to live with dysphagia: Food’s gotta be specially prepared - Food cut small	7	0.2917	Practical	Meal management
					9	Patient	NA	"I need more seasoning in food"	Making practical adjustments to live with dysphagia: Food’s gotta be specially prepared - Add extra flavour	2	0.0833	Practical	Meal management
					10	Patient	NA	"I heat the plate . . . then I have that extra time"	Making practical adjustments to live with dysphagia: Food’s gotta be specially prepared -Heat the plate	1	0.0417	Practical	Meal management
					11	Patient	NA	"You can’t leave anywhere without a bottle of water"	Making practical adjustments to live with dysphagia: Oral igene - I carry water all the time	7	0.2917	Physical	Food function
					12	Patient	NA	"I have to . . . Of a morning . . . and regularly throughout the day . . . have a rinse of bicarb and . . . salt together"	Making practical adjustments to live with dysphagia: Oral igene - I rinse my mouth regularly	4	0.1667	Physical	Oral igene
					13	Patient	NA	"You kind of live on [supplements] a bit, that sort of keeps you going"	Making practical adjustments to live with dysphagia: Supplements	9	0.375	Physical	Food function
					14	Patient	NA	"I’m always trying to think ahead with meals"	Making practical adjustments to live with dysphagia: I AM MORE PREPARED	8	0.3333	Practical	meal management
					15	Patient	NA	"The texture of some foods doesn’t agree with me . . . so . . . I avoid it"	Making practical adjustments to live with dysphagia: Avoid problem foods	5	20.833	Practical	meal management
					16	Patient	NA	"It was painful swallowing I had to . . . take some . . . medication . . . so I can eat"	Making practical adjustments to live with dysphagia: Pain medication	2	8.33	Physical	pain
					17	Patient	NA	"I’m still the same bloke. The only little problem I’ve got, and I treat it as little, is my eating problem"	Making emotional adjustments to live with dysphagia: Attitude	18	0.75	Psychological	acceptance
					18	Patient	NA	"you just learn to live with it, you don’t even think about it now it’s just a part of your diet"	Making emotional adjustments to live with dysphagia: Adapting	12	0.5	Psychological	acceptance
					19	Patient	NA	"I just hope soon I’m able to sit down and have a nice meal"	Making emotional adjustments to live with dysphagia: remain hopeful	7	0.2917	Psychological	hope
					20	Patient	NA	"I had to distract myself . . . [I’d] start preparing a dish, even if you can’t eat it, give it to someone. Sit down, look at them, how they eat it. I enjoy that"	Making emotional adjustments to live with dysphagia: living vicariously through others	2	0.0833	Psychological	Emotion-focused strategy
					21	Patient	NA	"I ate because . . . [carer] insisted that I eat"	Accessing support outside the hospital services: Family - Encourage me to keep eating	5	0.2083	Social	Social support
					22	Patient	NA	"I’ve needed someone to understand about this [eating difficulties"; "[carer’s] been really understanding on the [eating] side of things, she says ‘take your time"; "the family’s not in your mouth, they don’t know what’s going on"	Accessing support outside the hospital services: Family - need family to understand	7	0.2917	Social	social support
					23	Patient	NA	"some of your friends, if you’ve got a restricted diet, they won’t invite you to a meal because they . . . don’t know what you’re going to be able to eat."	Accessing support outside the hospital services: Friends - lack of understanding	5	0.2083	Social	Social acceptance
					24	Patient	NA	"sometimes when I’m sitting outside the clinic with other patients you might just start talking, sometimes you find that very helpful because he says ‘oh that happens to me too'."	Accessing support outside the hospital services: Waiting room	10	0.4167	Social	Social support
					25	Patient	NA	"I would have liked to have talked to someone who has been through the same thing, you can’t replace that"	Accessing support outside the hospital services: Others lived experience	9	0.375	Social	social support
					26	Patient	NA	"It [infomation and advice]’s all general terms, in general terms of nutrition, and intake"	Perceptions of dysphagia-related services: Personalisation of information	12	0.5	Informational	tailored information
					27	Patient	NA	"when you’ve had your radiation, you are told [to] come back in six weeks, you go home and that six weeks is the worst six weeks out of everything and you haven’t got that support then."	Desire for ongoing access to dysphagia-related services	NA	NA	Social	Social support
					28	Patient	NA	"Follow ups . . . we get oncology appointments . . . I think we should have one for the eating . . . on a regular basis."	Desire for ongoing access to dysphagia-related services	NA	NA	Practical	meal management
	10.3109/17549507.2013.861869	Nund RL; Ward EC; Scarinci NA; Cartmill B; Kuipers P; Porceddu SV	2014	The lived experience of dysphagia following non-surgical treatment for head and neck cancer	1	Patient	NA	"it got to a point where you just lost interest, you lost your appetite, you lost your desire to eat"	Physical impact resulting from dysphagia: loss of appetite	4	0.166	Psychological	motivation
					2	Patient	NA	"you dread it, you dread having something to eat it hurts so much"	Emotions evoked by living with dysphagia - FEAR	7	0.2916	psychological	emotion-focused strategy
					3	Patient	NA	"I would like to be able to really have a sit down and have a nice meal … it has been so long"	Emotions evoked by living with dysphagia - Loss	6	0.25	Psychological	Emotion-focused strategy
					4	Patient	NA	“I just get depressed with it all when you just keep eating the same stuff nearly every day"	Emotions evoked by living with dysphagia - Depression	5	0.2083	Psychological	motivation
					5	Patient	NA	"If I feel any disappointment out of the whole end result … it’s the fact that I can’t taste some foods that I have previously"	Emotions evoked by living with dysphagia - Disappointment	5	0.2083	Psychological	Emotion-focused strategy
					6	Patient	NA	"my diet has changed a lot now and that really ****** me off"	Emotions evoked by living with dysphagia - Anger	4	0.1667	Psychological	Emotion-focused strategy
					7	Patient	NA	"every time they’d bring a meal to me I’d freak out"	Emotions evoked by living with dysphagia - Anxiety	4	0.1667	Psychological	Emotion-focused strategy
					8	Patient	NA	"A lot of the food I used to like eating … I don’t eat now because eating is not an enjoyable thing for me"	Altered perceptions and changes in appreciation of food: How participants feel about how food has changed -Eating is not enjoyable	15	0.625	Psychological	Motivation
					9	Patient	NA	"[At] Christmas the family was around and they had Christmas turkey … I was sitting on the lounge with my milkshake"	Altered perceptions and changes in appreciation of food: Participants changed the way they engage with food - A loss in social occasion			Social	Change in social image
					10	Patient	NA	"I used to like going out …I don’t do that anymore. So far as my social life goes, I don’t have any"	Personal and lifestyles impacts - Changes to social life and its interests	16	0.6667	Social	Change in social image
					11	Patient	NA	"We had a weekend away recently and we went out for a meal and it was just too much hard work looking at the menu and thinking what can I have"	How participants feel about how food has changed -Eating is a task	4	0.166	Practical	Food availability
					12	Patient	NA	"we do have problems with restaurants trying to explain to people my problem … most people don’t understand"	Personal and lifestyles impacts - Most people don't understand	9	0.375	Social	social acceptance
					13	Patient	NA	"I won’t be at the table a lot of times. We always used to have tea together, lunch together, breakfast together, but most of the time I have mine separate"	Personal and lifestyles impacts - Impact on family life: Family rituals	18	0.8571	Social	Change in social image
					14	Patient	NA	"I used to do most of the cooking, but I don’t go near the kitchen at the moment because I couldn’t cook, I couldn’t taste or prepare it properly"	Personal and lifestyles impacts - Family dynamics	4	0.3333	Social	Change in social image
					15	Patient	NA	"This is a we thing not a me thing because it affects [carer] … it affects [carer] as much as it affects me, … how I am"	Personal and lifestyles impacts:-Impact on family members - perceived impact	18	0.75	Social	Dyad member's need
					16	Patient	NA	"She doesn’t eat as much either now … she skips dinner all the time now, ‘cause she doesn’t cook for one person"	Personal and lifestyles impacts: Impact on family members - family adapts	8	0.3333	Social	Dyad member's need
					17	Patient	NA	"It created a fair bit of tension in our relationship … I’d lost my independence … I felt that reflected in the meal situation"	Personal and lifestyles impacts: Impact on family members - family adapts	3	0.125	Social	social acceptance
					18							Psychological	Emotion-focused strategy
	10.1111/jocn.12151.	Ottosson S, Laurell G, Olsson C	2013	The experience of food, eating and meals following radiotherapy for head and neck cancer: a qualitative study	1	Patient	NA	"I could not imagine how it should be so I asked the doctor if there was something special to think about concerning the food, and the doctor said to me: that you eat. I could not understand how right that was, how difficult it should be"	A long journey – taking small steps to an uncertain future	NA	NA	Informational	More information
					2	Patient	NA	"I wish it would not burn in my mouth when I eat, that would be amazing. But I do not know if it will ever go away, it may take time."	A long journey – taking small steps to an uncertain future	NA	NA	Physical	pain
					3							Psychological	hope
					4	Patient	NA	"I am a world champion on mashed potatoes and I have not eaten so much porridge in all my life… there is not so much to choose from."; "I have eaten all kinds of vegetable and fish soups that you can think of; I am so fed up of with eating soup, it has been the main thing I have eaten."	Eating without satisfaction	NA	NA	Practical	Food availability
					5	Patient	NA	"You have another relation to food today, you look for the nutritional aspects; earlier you could eat because you thought it tasted good."	Eating without satisfaction	NA	NA	Physical	Taste
					6	Patient	NA	"If you are invited to a dinner party, you wonder what food they are going to serve."	Challenging meals outside the family	NA	NA	Practical	Food availability
					7	Patient	NA	"I declined invitations when there were other people than the closest family, I did not want to ruin the appetite for everyone at the dinner table."	Challenging meals outside the family	NA	NA	Psychological	Acceptance
					8	Patient	NA	"[About eating at restaurants] No, that did not work at all. We tried to order special gravy, but it was too spicy, it did not work. We had to give up."	Challenging meals outside the family	NA	NA	Practical	food availability
					9	Patient	NA	"In my case, it took such a long time. I was thinking that I would have returned to normal six months ago… the healthcare professionals could have said to me – you should not think like that because it will never happen."	Support and information – the key to a successful journey	NA	NA	Informational	More information
					10	Patient	NA	"It is now after one year that the reality strikes you, that it is in this way things are going to be. Earlier you were in another phase, you fought, you thought everything was going to be ok - after two months I am going to be fine, nothing happens, it is the same thing, you are even more tired… it can take one year, two years, to accept it, that is not easy."	The creation and acceptance of a new normal	NA	NA	Psychological	acceptance
	10.1136/bmjspcare-2013-000497	Stavroulakis T; Baird W; Baxter S; Walsh T; Shaw PJ; Mcdermott C	2014	Factors influencing decision-making in relation to timing of gastrostomy insertion in patients with motor neurone disease	1	Caregiver	NA	"It was tiring for [patient] to chew and swallow were becoming more difficult and the coughing and spluttering so from his point of view and psychological effects and everything it was better for the percutaneous endoscopic gastrostomy (PEG) to be fitted."; "It was when she was choking at nearly, everything she put in her mouth she, whether it was drink or food, she was just choking, you know, re…	Factors triggering gastrostomy decision: Prolonged, tiring and effortful meals; Choking and aspiration	NA	NA	Social	Dyad member's need
					2	Caregiver	NA	"We were having to cut it up into smaller and smaller pieces and then we had to liquidise it and then in the end it was almost like water we had to make it before she could swallow it. So then [patient] decided to having a feeding tube"	Factors triggering gastrostomy decision: The task of food preparation	NA	NA	Practical	meal management
					3	Caregiver	NA	"We did try to go away for a holiday break… and the hotel couldn’t handle it. They couldn’t prepare the food in the way that was necessary, so we had to come home and maybe only stayed one night."	Factors triggering gastrostomy decision: The task of food preparation	1	0.0555	Practical	food availability
					4	Caegiver	NA	"You don’t know how it’s going to proceed… whether it’s going to proceed quickly… the uncertainty makes it far more difficult to make decisions because you don’t know what tomorrow’s going to bring. I mean I’m sure [patient] would find it easier, if she knew how it was going to progress and if we had some idea of timescale."	Factors delaying gastrostomy decision: Uncertainty over the disease trajectory	2	0.1111	Social	Dyad member's need
					5	Caregiver	NA	"All of whom (Doctors) mentioned the tube but didn’t say just what an enormous improvement it would make… we just think that there should have been more emphasis on how good the tube would have been."	Factors delaying gastrostomy decision: Not realising the potential benefits	1	0.0555	Informational	More information
					6	Caregiver	NA	"We were told that right at the beginning that this was a likely thing eventually. But I think we should have been encouraged to have done it earlier."	Factors delaying gastrostomy decision: Not realising the potential benefits	1	0.0555	Informational	Clearer information
					7	Caregiver	NA	"When you’re considering having something done of that nature, which was… quite intrusive… we didn’t really have a clue as to what was involved… so it was quite a difficult decision to make until it became a problem which had to be dealt with fairly rapidly."	Factors delaying gastrostomy decision: Negative perceptions of gastrostomy	1	0.0555	Informational	More information
					8	Caregiver	NA	"And, and it was really just fear of not knowing, wasn’t it, and fear of having it done. It wasn’t being frightened of having it done, it was just so big a change to your life, isn’t it?"	Factors delaying gastrostomy decision: Negative perceptions of gastrostomy	1	0.0555	Social	Dyad member's need
					9	Caregiver	NA	"Only information that I had, the MNDA Society sent me a package book and I looked through that and I did see this feeding tube in that… but nobody had said to us, you know, in future she may want a feeding tube."	Information to support decision-making	1	0.0555	Informational	More information

## Sheet: Needs categories
Supportive Care Framework (Fitch, 2008)
Category	Description
Physical needs	Related to physical comfort and freedom from pain, optimum nutrition, ability to carry out one’s usual day-to-day functions
Emotional needs	Related to a sense of comfort, belonging, understanding and reassurance in times of stress and upset
Social needs	Related to family relationships, community acceptance and involvement in relationships
Psychological needs	Related to the ability to cope with the illness experience and its consequences, including the need for optimal personal control and the need to experience positive self-esteem
Informational needs	Requiring information to reduce confusion, anxiety and fear; to inform the person’s or family’s decision-making; and to assist in skill acquisition
Spiritual needs	Related to the meaning and purpose in life to practice religious beliefs
Practical needs	Requiring direct assistance in order to accomplish a task or activity and thereby reduce the demands on the person
OD-Related needs
Category	Sub-category	Description
Physical needs	Taste	Food does not taste good
	Swallowing skills	Learning techinques to improve swallowing skills
	Food function	Food and liquids do not quench hunger and thirst
		Food and liquids fail to maintain adequate nutritional status
		Food and liquids are not safe to be administered
	Body integrity	Maintaining body integrity, do not want to be messed about
	Oral hygiene	Maintaining oral hygiene
	Pain	Reducing pain/burning in the mouth or at swallowing
Practical needs	Food availability	Restricted choice of food with adequate characteristics (safe to swallow and taste)
	Meal management	Managing to prepare food with adequate rheological and nutritional characteristics
		Additional time/thought necessary for meal preparation and consumption
		Assisting the patient in case of choking/swallowing problems at meals
		Splitting lunch/dinner into frequent small meals
		Practical assistance during meals (feeding the patient/reminding the patient behavioral strategies for meal consumption)
Informational needs	More information	Received insufficient information about symptoms development/PEG advantages/health professionals’ role/food recipes for OD
	Clearer information	Information received is unclear
		Received too much information
	Tailored information	Information received is not tailored
Social needs	Social acceptance	Acceptance from family members/friends/others
	Changes in social roles	Changes in one's own family/social image
	Social support	Social support from caregivers/other family members
		Social support from health professionals
		Social support from other patients
	Dyad member's well-being	Concern regarding the needs of the other member of the dyad
Psychological needs	Emotion-focused coping	Coping with emotions
		Coping with feelings of loss
	Motivation	Lack of motivation/desire to eat
	Awareness	Becoming aware of symptoms development/changes in daily life
	Problem-focused coping	Problem-focused coping strategies
	Acceptance	Acceptance of the "new normal"
		Considering the swallowing problem as little
		Acceptance of changes in social roles
	Personal growth	Caring experience as an occasion of personal growth
	Positive attitude	Maintaining a positive attitude
	Hope	Cultivating hope
